# Supplementary material for: De Novo Transcriptome Assembly and Differential Gene Expression Profiling of Three Capra hircus Skin Types during Anagen of the Hair Growth Cycle
Source: Int J Genomics. 2013 May 20;2013:269191. doi: 10.1155/2013/269191 (PMC3671518; doi:10.1155/2013/269191)
Supplement: Supplementary file 6 [file 269191.f6.xls]

## Sheet: Sheet1
Table S5. KOG enrichment analysis of differentially expressed genes compared with transcriptome background. Hypergeometric distribution test was performed to calculate p-value. Bonferroni correction was used to adjust the p-values.
KOG functional cluster	DEG frequency of use (1442 annotated DEGs)	Transcriptome frequency of use (18121 annotated transcriptome sequences)	p-value	q-value
Cell cycle control, cell division, chromosome partitioning	71	538	8.46956e-06	0.000211739
Defense mechanisms	43	325	0.000356546	0.00891366
Chromatin structure and dynamics	37	333	0.0154517	0.386292
Function unknown	125	1345	0.0280962	0.702405
Replication, recombination and repair	45	439	0.0330619	0.826549
Translation, ribosomal structure and biogenesis	41	446	0.143125	1
RNA processing and modification	46	547	0.3095	1
General function prediction only	276	3405	0.342274	1
Nuclear structure	7	90	0.42568	1
Cell wall/membrane/envelope biogenesis	8	108	0.492648	1
Cytoskeleton	67	864	0.555728	1
Intracellular trafficking, secretion, and vesicular transport	70	906	0.571492	1
Inorganic ion transport and metabolism	36	480	0.604503	1
Cell motility	2	39	0.609324	1
Lipid transport and metabolism	36	492	0.664826	1
Secondary metabolites biosynthesis, transport and catabolism	13	198	0.715405	1
Posttranslational modification, protein turnover, chaperones	99	1326	0.732376	1
Energy production and conversion	21	309	0.737346	1
Extracellular structures	41	600	0.829606	1
Nucleotide transport and metabolism	10	180	0.856228	1
Coenzyme transport and metabolism	4	98	0.898293	1
Transcription	83	1203	0.912155	1
Amino acid transport and metabolism	20	349	0.931188	1
Signal transduction mechanisms	223	3106	0.95789	1
Carbohydrate transport and metabolism	18	395	0.995104	1
